# Supplementary material for: Association Between Mini Nutritional Assessment and Health Related Quality of Life in Chinese Older Adults: A Large Cross-Sectional Study Stratified by Chronic Disease Status
Source: Nutrients. 2025 Nov 10;17(22):3510. doi: 10.3390/nu17223510 (PMC12655801; doi:10.3390/nu17223510)
Supplement: Supplementary file 1 [file nutrients-17-03510-s001.zip]

Archive with 1 entries (1 files):
- nutrients-3941043-supplementary.docx
